# Supplementary material for: Distance simulation in the health professions: a scoping review
Source: Adv Simul (Lond). 2023 Nov 17;8:27. doi: 10.1186/s41077-023-00266-z (PMC10656877; doi:10.1186/s41077-023-00266-z)
Supplement: Supplementary file 2 — Additional file 2: Supplemental Table S1. Summary of extracted data for all studies included in the review. Supplemental Table S2. Studies included in the review. [file 41077_2023_266_MOESM2_ESM.zip]

Archive with 2 entries (2 files):
- Supplemental Table 1_ESM.xlsx
- Supplemental Table 2_ESM.docx
