# Supplementary material for: Distance simulation in the health professions: a scoping review
Source: Adv Simul (Lond). 2023 Nov 17;8:27. doi: 10.1186/s41077-023-00266-z (PMC10656877; doi:10.1186/s41077-023-00266-z)
Supplement: Supplementary file 2 — Additional file 2: Supplemental Table S1. Summary of extracted data for all studies included in the review. Supplemental Table S2. Studies included in the review. [file 41077_2023_266_MOESM2_ESM.zip › Supplemental Table 1_ESM.xlsx]

## Sheet: edited format SJ
First Author	Publication Year	Study Title	Country/Countries of Authors	Study Language	Profession(s) of Authors	Specialty/Discipline of Author(s)	Study Design	Role of Simulation (Subject of Research/Investigational Method of Research)	Simulation Modality	Simulation Modality in Comparison Arm (if applicable)	Content/Clinical Topic(s) Covered	Profession(s) of Learners	Specialty/Discipline of Learners	Type of Simulator Used	Type of Simulator Used in Comparison Arm (if applicable)	How was Distance Element Achieved During Simulation	Elements of Simulation Activity with Distance Element	Configuration of Participants	Configuration of Participants in Comparison Arm (if applicable)	Outcomes Measured	Attitudes	Knowledge	Skills (time)	Skills (process)	Skills (product)	Behavior (time)	Behavior (process)	Direct Effects on Patients (product)	Specific Outcomes Measured (if applicable)	Debrief Performed	Distance Element in Debrief	How was Distance Element Achieved During Debrief	Debriefing Method Utilized	Assessment Done	Subject of Assessment (Learner/Simulation)	How Learner Assessment was Performed	How Simulation Assessment was Performed	Distance Element to Assessment	How was Distance Element Achieved During Assessment	Media Type (grey literature - if applicable)
Mikrogianakis	2011	Telesimulation: An Innovative and EffectiveTool for Teaching Novel IntraosseousInsertion Techniques in Developing Countries	Canada, Botswana	English	physician	PEM, peds surgery	Descriptive study	Both	Procedural simulation		Easy IO insertion in dehydrated patients	physicians and surgeons in botswana who self selected into study	Pediatrics Emergency medicine Anesthesiology General Surgery Urology Obstetrics and gynecology Interns	Part task-trainer		skype	sim, debrief, assessment	A learner B facilitator		Yes	Yes	Yes	Yes	Yes	No	No	No	No	knowledge of pediatric resuscitation and IO insertion, comfort and confidence with pediatric resuscitation and IO insertion, attitudes toward simulation, time to IO insertion and removal, and score based on checklist of IO skills	Yes	Yes	skpye, pause and "feedback"	na	Yes	Learner, Simulation both	Checklist during , skill assessment, Pre post test written questionaire	feedback	Yes	not specified	Academic Emergency medicine journal
Okrainec	2013	Feasibility of remote administration of the Fundamentals of Laparoscopic Surgery (FLS) skills test	Canada, USA	English	Medicine	Surgery	Parallel mixed-method pilot Study	Subject of the research	Procedural simulation		Laparoscopic surgery: peg transfer, pattern cutting, ligating loop, extracorporeal suturing, and intracorporeal suturing	Medicine	Surgery	Part task-trainer		Skype	Simulation, assessment	Location A: Learner with local proctor, Location B: Remote proctor	n/a	Yes	No	No	No	No	Yes	No	No	No	peg transfer, pattern cutting, ligating loop, extracorporeal suturing, and intracorporeal suturing	No	No	not described	not described	Yes	Learner, Simulation	FLS Scoring	Barriers to implementation	Yes	Skype	Journal article Ignore RoB
Austin	2014	'Telesimulation' in Emergency Medicine: connecting Canadian faculty to Ethiopian residents to provide procedural teaching	Canada, Ethiopia	English	does not specify professions; however, first and senior authors are physicians	emergency medicine	Descriptive	Subject of the research	Procedural simulation		central venous catheter insertion	"trainees"	emergency medicine	Does not specify in the abstract, but presumably some type of task trainer was utilized		Skype	simulation, assessment	learners - location A; facilitators - location B		No	No	No	No	No	No	No	No	No	no specific outcomes/results are reported in the abstract	No	No			Yes	the learner	learners were evaluated for "skill competency and provided feedback"; no tools specified		Yes	Skype	Poster (reviewed in abstract form)
Christensen	2018	Learners' Perceptions During Simulation-Based Training An Interview Study Comparing Remote Versus Locally Facilitated Simulation-Based Training	Denmark, Australia	English	Physician, simulation specialist, psychologist	n/a	Qualitative study	Subject of the research	Simulated clinical immersion		Deteriorating patient	newly graduated doctors and nurses	No information	Patient simulator	Patient simulator	web-based teleconferencing	simulation, debrief	A. Learner, Mannequin, Operator B. Facilitator	All location A	Yes	Yes	No	No	No	No	No	No	No	Telephone interviews	Yes	Yes	WebEx	Pause and discuss	No	n/a	n/a	qualitative interviews	Yes	Study design does not fit either RoB template	n/a
Hayden	2018	Mannequin-based Telesimulation: Increasing Access to Simulation-based Education	USA	English	Medicine	Pediatrics, Radiology, Emergency Medicine	Descriptive study	Subject of the research	Simulated clinical immersion		Contrast reaction emergencies for radiology staff	radiology staff (nurses, technologists, and physicians)	radiology	Patient simulator		TeamViewer	Simulation, Debrief	A. Learners, Mannequin; B. Operator, Facilitator	n/a	No	No	No	No	No	No	No	No	No		Yes	Yes	TeamView	no method specified	No	n/a	n/a	n/a	No	n/a	Conference proceeding
Shao	2018	Feasibility of an International Remote Simulation Training Program in Critical CareDelivery: A Pilot Study	USA, China	English	Medicine	Pulmonary Medicine, Critical care, Anesthesology, Perioperative Medicine	Prospective Cohort Study	Subject of the research	Simulated clinical immersion		acute dyspnea, sepsis, acute coronary syndrome	Medicine/Nursing	not specified	Patient simulator	Patient simulator	Video Conferencing software (Google Hangouts, Skype, Zoom)	Simulation, Assessment	A. Learners, Mannequin; B. Facilitator	n/a	Yes	Yes	No	Yes	No	Yes	No	No	No	Time to task completion, proportion of tasks completed	No	No	n/a	No debrief discussed	Yes	learner and simulation	time measurements, self-assessment confidence level	Likert Scale	Yes	Video Conferencing software (Google Hangouts, Skype, Zoom)	Journal Article
Jewer	2019	Evaluation of a Mobile Telesimulation Unit to Train Rural and Remote Practitioners on High-Acuity Low-Occurrence Procedures: Pilot Randomized Controlled Trial	Canada	English	Medicine, Health Science, Business	Medicine, Health Science, Business	Randomized controlled trial	Subject of the research	Procedural simulation	Procedural simulation	Chest tube placement	Medical Students	Medicine	Part task-trainer	Part-task trainer	"Communication software"	Simulation	A. Learner, B. Facilitator	A. Learner, Facilitator	Yes	Yes	Yes	No	Yes	Yes	No	No	No	retention questionnaire, procedural skills knowledge test, video-recorded chest tube placement assessment additional outcome - satisfaction with experience	No	No	no debrief described	no debrief described	Yes	learner and simulation	questionnaire, reflection	questionnaire	No	n/a	Journal article
Wiech	2019	Use of Selected Telemedicine Tools in Monitoring Quality of In-Hospital Cardiopulmonary Resuscitation: A Prospective Observational Pilot Simulation Study	poland	english	nurses	not known	One arm pre and post	Both	Procedural simulation	Procedural simulation	Quality of CPR before and after telemedicine	nurses	common ward and in specialty areas	Part task-trainer	Part-task trainer	telemedicine polycom Real Presence Group Devices	demo/instructor sim	A learner, B faculty -in same institution, but distance		Yes	No	No	No	Yes	No	No	No	No	rate, depth, of chest compression, chest recoil during CPR using Resusci Anne before and after telemedicine	No	No		nA	Yes	learner	CPR depth, recoil,, rate using True CPR coaching device		No	NA	n/a
Clark	2020	Zooming with SPs in COVID-19 Response: Using Zoom to train standardized patients and implement formative Objective Structured Clinical Examination with health science students	USA	English	Administration, Education, Simulation	sim ops	Descriptive	Subject of the research	Computer-based simulation	Simulated patient	abdominal pain	nursing students in the DNP program; (vet med students in a later sim activity discussed)	DNP students; (Veterinary Medicine)	Computer/web application	Other: Standardized Patient	Zoom	simulation, debrief, assessment	learner - location A; SP - location B; facilitator - location C; operator - location D	N/A	Yes	Yes	No	No	No	No	No	No	No	attitudes (realism of sim, applicability to clinical practice, preparedness to manage similar situations in the future, utility of the experience, etc.); suggestion of some skill-based and perhaps some behavior-based outcomes; however, the nature of these were not specified	Yes	Yes	Zoom	OSCE assessment, plus-delta	Yes	not specific; OSCE communication and physical assessment	communication and physical exam feedback; no tool specified	not specific; recording	Yes	the presentation measures a "recording" was used -unclear if this indicates asynchronous feedback was given or if it was done synchronously	Presentation/webinar
M Simulation	2020	M Simulation: Flexible Operations Plan in the COVID-19 Response	USA	English	phd, mfa, ms	Simulation	Whitepaper on covid ops plan	Subject of the research	Simulated patient	Hybrid simulation	overall focus: ops plan for covid, clinical topics: variety, mentions birthing hybrid simulations	variety, mentions midwifery	variety, mentions graduate nursing students	Actor	Part-task trainer	Zoom	simulation	variety, for example mentioned: facilitator A, simulated provider B, student C		No	No	No	No	No	No	No	No	No		No	No	not mentioned - likely there was debriefing	not mentioned	No				No		Policy & Procedure/Operations Plan (nontraditional--had examples in it and statistics of online courses--more like minutes from a meeting with plans here and there)
Peisachovich	2020	Implementing Virtual Simulated Person Methodology to Support the Shift to Online Learning: Technical Report	Canada	English	not reported	med ed and sim, cards, nursing, health	Descriptive technical report	Subject of the research	Simulated patient		how to run SP with zoom: developing case, training SPs	educators	simulation educators	Actor	Computer/web application	zoom	course (to teach use of zoom for simulation and debriefing)	All different locations		No	No	No	No	No	No	NO	NO	No		Yes	Yes	zoom	not mentioned, tips for feedback provided	No				No		Technical report
Mason	2020	The Human Performance Podcast #14 Towards Remote Medical Simulation	UK	English	Physician (registrar)	pediatrics	Descriptive	Subject of the research	Computer-based (360 degree video)		pediatric resuscitations (sepsis was given as an example)	foundation doctors	pediatrics	Other: 360 degree video		was viewed on Youtube	debrief	learners - each at home; facilitator - at separate location	N/A	No	No	No	No	No	No	No	No	No		Yes	Yes	video conferencing platform	no method specified	No	n/a	n/a	n/a	N/a	n/a	Podcast
Stytz	1997	A Distributed Virtual Environment Prototype for Emergency Medical Procedures Training	USA	English	Human-Computer Interaction	Computer Science, Military, Medicine	Feasibility study	Subject of the research	Computer-based simulation		Emergency Medicine Cases	Not specified	Not specified	Virtual world		Virtual Emergency Room with VER apparatus, MediGram	Simulation	Not specified	N/a	No	No	No	No	No	No	No	No	No		No	N/a	N/a	N/a	No	N/a	N/a	N/a	N/a	N/a	n/a
Hill	1998	Telepresence Interface with Applications to Microsurgery and Surgical Simulation	USA	English	surgery	microsurgery	Descriptive	Subject of the research	Procedural simulation		wound debreidement	na	na	Virtual reality		mputer-generated stereo image (instead of the remote video scene) is reflected in the mirror and appears to be superimposed on the operator's hands, creating an immersive and realistic environment. Tool handles held in the user's hands are connected to left- and right-hand manipulators that each continuously measure tool position/orientation and apply reaction forces and torques to the handles, b…	sim	learner, a, unknown others		No											No							No		n/a
Lentz	1999	Using telemedicine and standardized patients to evaluate off-campus students' skills	USA	English	physicians	medicine	Descriptive	Investigational method for research - from assessment perspective subject of the research - pilot perspective (feasbility)	Simulated patient		not specified	medical students	not specified which rotations were included and therefore which specialties/disciplines were covered	Actor		"telemedicine system"	sim, debrief	learner - location A, SP - location A, faculty facilitator - location B		No	No	No	No	No	No	No	No	No	no outcome specifically measured; however, vague mention that intervention was "enthusiastically received"	Yes	Yes	"telemedicine system"	no method specified - just feedback provided	No				No		Abstract - suspected conference proceedings
Marescaux	1999	The Virtual University applied to telesurgery: from tele-education to tele-manipulation	France	French	Medicine	Surgery: GI and Endocrine	Descriptive study	Subject of the research	Procedural simulation		Laparoscopic surgical training, pre-operative and intra-operative	Students	Surgery	Part task-trainer		ISDN internet connection via virtual university	Simulation	A. Learner, Simulator; B. Facilitator	n/a	No	No	No	No	No	No	No	No	No		No	No	no debriefing described	no debriefing described	No	n/a	n/a	n/a	No		n/a
Tooley	1999	MultiMedia remote interactive medical simulation	UK	English	Simulation	Medicine, Health Care	Feasibility study	Subject of the research	Simulated patient		Anesthesia	not described	not described	Patient simulator		MultiMed and DirectPC	Unknown	A. Learner 1, B. Mannequin, facilitator, more learner?	n/a	No	No	No	No	No	No	No	No	No		No	No	n/a	n/a	No	n/a	n/a	n/a	No		n/a
Cooper	2000	Video Teleconferencing With Realistic Simulation for Medical Education	USA	English	Physicians	Anesthesia	Feasibility study	Subject of the research	Simulated clinical immersion		Simple anesthesia induction with mild hypotension and bradycardia, increasing difficulty	Medical Students	Medicine	Patient simulator		Videoconferencing - ISDN lines	Simulation	A. Learners, Mannequin, Facilitator local; B. Facilitator remote	n/a	Yes	Yes	No	No	No	No	No	No	No	perception	No	No	n/a	n/a	Yes	simulation	n/a	Likert Scale	No	n/a	Journal Article
Elser	2001	Simulated Crisis in Obstetric Anesthesia: Design and Evaluation of a Distance Education Presentation	USA	English	Physicians, nurses	Anesthesiology, Simulation Development and Cognitive Science	Cohort study	Subject of the research	Simulated clinical immersion		Obstetrical crises	Residents	Anesthesia residents	Patient simulator		Real-time audio and video, facilitators used wireless communication system with headset and microphones to communicate during the simulation	simulation, "pause and rewind"	Location A: ("laboratory"): 2 learners, acting anesthesia technician, registered nurse, and facilitator 1 Location B ("lecture room"): Remaining learners (unclear how many), facilitator 2	n/a	Yes	Yes	Yes	No	No	No	No	No	No	#of cases remembered??	Yes	No	n/a	No method specified	Yes	Simulation	n/a	Satisfaction survey	No	n/a	n/a
Treloar	2001	On-Site and Distance Education of Emergency Medicine Personnel with a Human Patient Simulator	USA	English	Military	Emergency medicine	Pre-post	Subject of the research	Simulated patient		Medical / surgical emergencies including near drowning, VFib, blunt trauma with pneumothorax, rapid-sequence intubation, shock	Medicine, Pre-hospital	Physicians, EMS personnel	Patient simulator		Internet and telephone videoconferencing technology	Simulation, debrief	Location A. Learner, Mannequin, on-site instructor, Location B. Off-site instructor	n/a	Yes	Yes	No	No	No	No	No	No	No	Perceived preparedness	Yes	Yes	Videoconferencing software	no method specified	Yes	Learner, simulator	Confidence	Satisfaction survey	No	n/a	n/a
Bulik	2002	Clinical Performance Assessment and Interactive Video Teleconferencing: An Iterative Exploration	USA	English	Educators, Medicine	Family Medicine, Educational Development	Action research/qualitative	Subject of the research	Simulated patient		Clinical performance exam - common medical problems	Medical Students	Family medicine clerks	Actor		Interactive video technology, ViaTV (regular telephone instead of a T1 line for connectivity)	Simulation, Assessment	A. Learner, Standardized patient; B. Examiner	n/a	Yes	Yes	No	No	No	No	No	No	No	Feasibility/usability of assessments	No	No	n/a	n/a	Yes	Learner	not specified	n/a	Yes	ISDN system	Journal article
Murray	2002	Leadership Training: A New Application of Crisis Resource Management and Distance Education in a Large Group Format at a Medical Simulation Facility	USA	English	Physician, Nurse, MEd, BS, BA	Anesthesia, Cognitive Science	Descriptive study	Subject of the research	Simulated clinical immersion		Dehydration, intoxication	Laypeople	High school seniors and teachers	Patient simulator		Live video feed	Simulation	A. Learners, technician, mannequin, actor playing paramedic, scenario director B. Remote director (one of the teachers) (teacher supervised runner who would bring info to hands-on group)	n/a	Yes	Yes	No	No	No	No	No	No	No	Satisfaction, self-efficacy	Yes	No	n/a	No method specified	No	n/a	n/a	n/a	No	n/a	n/a
Novack	2002	A pilot test of WebOSCE: a system for assessing trainees' clinical skills via teleconference	USA	English	physicians	MD, associate dean..	Non-randomized experimental study	Both	Simulated patient	Simulated patient	Compared performance data between the 26 distance stu-dents taking the exam via WebOSCE with 221 on-site student -Standardized patient-based multi-station clinical skills assess-ments (CSAs). acute chole, depression, asthma, MI, DIB, smoking cessation, HTN, DM, well baby, adolescent	MSIII	all ms iii	Actor		with videoconferencing systems (Intel ProShare500),which included microphones,digital video cameras and ISDN com-munication cards.PictureTel 330 NetConference Multipoint Server software permitted the examinee at the remote exam-inee site to be switched from room to room in CEAC	simulATION, Assessment	A Facilitator, SP B Learner remote	A learner, Facilitator, SP	Yes	Yes	No	No	Yes	No	No	No	No	clerkship grades- The comparisons of students taking the exam at CEAC and via WebOSCE in data gathering, information giving, interpersonal skills, physical exam, organisational skills, patient satisfaction for wach case performance as assessed by checklists for the students on-site vs. remote, as well as attitudes/satisfaction regarding the experience as assessed by survey (also mentions clerkshi…	No	No	na	na	Yes	simulation, students both	Mean student scores - checklist clerkship grade	Mean student responses on post-CSA survey,by face to face and distant students	Yes	videoconferencing systems ( details above) "world wide web"	Journal article
Clever	2003	Evaluating surgeons' informed decision making skills: pilot test using a videoconferenced standardised patient	USA, Canada	English	(not mentioned) physicians, sim center educator	(not mentioned) internal medicine; ?sim ops	Cross-sectional study	Subject of the research	Simulated patient		informed consent	attending orthopedic surgeons	orthopedics	Actor		In Philadelphia, WebOSCE program (PC-based setup that uses off-the-shelf components to establish a video link between remote computer terminals). The Chicago site used a Polycom View Station attached to a 32-inch television. We used an ISDN connection with a bandwidth of 384 kilobytes per second between the 2 sites.	simulation, assessment	learner - location A (Chicago); SP - location B (Philadelphia)		Yes	Yes	No	No	Yes	No	No	No	No	IDM score (number of elements of informed decision making included in conversation with SP); learner rating of the usefulness of the exercise	No	No			Yes	learner and simulation	IDM score	global rating of utility (Likert scale)	Yes	In Philadelphia, WebOSCE program (PC-based setup that uses off-the-shelf components to establish a video link between remote computer terminals). The Chicago site used a Polycom View Station attached to a 32-inch television. We used an ISDN connection with a bandwidth of 384 kilobytes per second between the 2 sites.	Journal article
von Lubitz	2003	Transatlantic medical education: preliminary data on distance-based high-fidelity human patient simulation training.	USA, Italy, germany, France	English	physicians, surgeons,	anesthesia, surgery,	Proof of concept w post eval	Both	Simulated clinical immersion		Three scenarios were used during all operations (airway emergency, ventricular fibrillation, drug intoxication		"20 nonspecialist participants (last-year medical students, general medicine physicians"	Patient simulator		MED-ASP (Medical Application Software)	sim, assess.	combos: learner in a (france or italy), facil b (us, france italy), manikin (usa, france), operators (usa)	na	Yes	No	Yes	Yes	Yes	No	No	No	No	"Appropriateness of the diagnosis, Choice of procedures , Correctness of procedure sequence, Proper selection of drugs, doses, and their administration sequence, Overall time needed for the final disposition of the patient " assessed via video records from italina group only	No	N/a			Yes	learner	see above	video review	Yes	as about but were asynchronous	n/a
Seibert	2004	Improving learning outcomes: integration of Standardized patients and Telemedicine Technology	USA	English	Nurse, phD	Nurse practioner, human development	Randomized w crossover	Both	Simulated patient		ent , standardised patient and telemedicine for nursing students	NP students	nurse practioner students	Other: Actor over internet	case discussion (suspect just discussion, but cannot rule out a tabletop sim)	VTC- video teleconferencing		learner - a (mult locale), facilitator - b (NIH), SP c (n/a)	A learner and facilitator who was preceptor	Yes	No	Yes	No	No	No	No	No	No	multiple choice, true false, matching questions	No	No	NA	NA	Yes	learner	multiple choice, true false, matching questions	nA	Yes	internet, videotelecoferencing	n/a
Suzuki	2004	Tele-training simulation for the surgical robot system "da Vinci"	Japan	English	not specified (per affiiliation: Imaging, Technology, Medicine)	medical imaging, disaster/emergency medicine, advanced medicine/innovative technology	Descriptive	Subject of the research	Procedural simulation		da Vinci laparoscopic surgery, gallbladder	not mentioned (assuming physicians)	not mentioned (assuming surgeons)	Computer/web application		broadband line via the Internet	simulation	separate participant groups in Fukuoka and Tokyo, Japan - paper did not specify which participant types were in which location		No	No	No	No	No	No	No	No	No		No	No			No				No		Published article
von Lubitz	2004	Bioterrorism: Development of large scale medical readiness using multipoint distance bases simulation training	usa, france, italy	English	not known	air national guard, sim,	One arm post survey	Both	Simulated clinical immersion		distance simulation training in bioterrorism, 2 cases chicken pox and Sarin	ssgrr conference attendees: senior position in academia, industry, military and medicine.\ focused on IT/telecommunication/tech based education.	33% medical degree, 38% PhD, 15% MBA, Others 14 % not known	Patient simulator		wireless internet from USA to Italy for communication with participants, remote control of manikin from	Simulation, assessment	2stages. First stage 2 centres- A Operator USA, Learner USA and Italy Second stage A learner Italy, B facilitator, Operator USA in 3 different centres. Also B had 2 centres passive observers	na	Yes	Yes	Yes	No	No	No	No	No	No	questionnaire on -1. ability to recognise chicken pox and sarin/ Organophosphate poisoning 2. value of distance simulation	No	No	NA	NA	Yes	simulation, learner by questionnaire	questionnaire to learner	8 questionnaire to learner on simulation scale 0-10	Yes	questionnaire to Italian participants	n/a
Ohta	2006	Remote support for emergency medicine using a remote-control laser pointer	Japan	English	Medicine	Emergency Medicine and Critical Care Medicine, Engineering	Feasibility study	Subject of the research	Procedural simulation	Procedural simulation	Thoracentesis	5th year Medical Students	Medical Students	Part task-trainer	Part-task trainer	Novel Gesture Laser system, SharedView	Simulation	A. Learner, Task trainer B. Facilitator	All in one location	Yes	No	No	Yes	Yes	No	No	No	No	Time to completion, Hand positioning, site of puncture, rate of mistakes	No	No	n/a	n/a	No	n/a	n/a	n/a	No	n/a	n/a
Rossi	2006	Can Sims Save Your Life?	USA	English	na	na	A report on the new simulation project by US CDC	Subject of the research	Computer-based simulation		live crisis scenario in a major metropolitan area, the video game is the first in a series of simulations to address bioterrorism, pandemic flu, smallpox, and other disasters that require the dispensing of large amount of drugs and vaccines	public health workers and emergency responders	not mentioned	Computer/web application		computer game	simulation	only learner remote with iPod	N/A	No	No	No	No	No	No	No	No	No		No	No	NA	NA	No	NA	NA	NA	N/a		n/a
Berg	2007	Standardized patient interviewing with remote interactive technologies	USA	English	Not mentioned in manuscript (physicians, nurse (PhD vs. PhD candidate?), project manager)	not mentioned in manuscript (critical care, internal medicine, medical education, admin)	Descriptive	Investigational method for research	Simulated patient		smoking cessation	medical residents	internal medicine	Actor		The Access Grid is an advanced video conferencing system that uses large displays, multiple cameras, and multiple data and image streams originating from and displayed simultaneously at participating sites.	simulation, debrief, assessment	learner+1 assessor - location A (Hawaii); remote assessor (Hawaii) - location B; remote assessor (New Mexico) - location C; SP (New Mexico) - location D	none	Yes	Yes	No	No	Yes	No	No	No	No	impressions of/attitudes towards remote setup, communication skills (use of 5As, demonstration of practical counseling techniques and supportive counseling); inter-rater reliability for assessors **limited information on all of the above provided in the paper (generally descriptive); a single set of numbers is provided for one of the inter-rater reliability measures	Yes	Yes	Access Grid	no method specified (authors report learners were "informally debriefed")	Yes	this was assessing interview and counseling performance as a way to assess the efficacy of the technology.	(1) use of the five As technique (Ask, Advise, Assess,Assist and Arrange); (2) demonstration of practicalcounselling techniques (triggers, coping and informationgiving); and (3) demonstration of supportive counsellingtechniques (encouragement, caring, concern andcommunication)		Yes	Access Grid	Article
Nelson	2007	The Power of Online Role-Play Simulations: Technology in Nursing Education	Canada	English	Nursing	Nursing	Feasibility Study	Subject of the research	Computer-based simulation		dementia, substance abuse, compassion, interpersonal conflict, depression, psychosis,	Nursing	nursing students	Computer/web application		WebCT	Simulation, Debrief, Assessment	A. Learner (multiple locations) B. Facilitator (multiple locations)	n/a	Yes	Yes	No	No	No	No	No	No	No	not reported	Yes	Yes	same platform	not reported	Yes	Both	Email - tool not reported	Email - details not reported	Yes	Email	n/a
Alverson	2008	Medical Students Learn Over Distance Using Virtual Reality Simulation	United States	English	MD, PhD, MA, BA/BS, CMI, EdD, MBA, MA	medicine, engineering, psychology	Pilot study	Subject of the research	Simulated clinical immersion	Simulated clinical immersion	traumatic head injury/epidural hematoma	medical students	medicine	Virtual reality	Virtual reality	multipoint videoconferencing and information sharing system - Internet2 Access Grid	simulation	half of learners - location A (New Mexico), half of learners - location B (Hawaii), facilitator - location C	in VR groups - all learners and facilitator at same site. 2 other groups did not use sim (in control groups, all learners and facilitators at same site; in distance group, half of learners - site A (New Mexico), half of learners - site B (Hawaii), facilitator - site C)	Yes	Yes	No	Yes	No	Yes	No	No	No	global assessments of the tutorial experience; achievement of pre-specified milestones (establishment of ground rules, reading and reacting to the chief complaint, completion of a problem list and a list of key facts, formation of hypotheses about causes, explanation of mechanisms, and revision of hypotheses based on new information, requests for additional history data, requests for additional p…	No	N/a	n/a	n/a	Yes	both the learners (PBL groups) and the simulation	on site observers measured the amount of time spend on preset milestones for each group and achievement of these milestones	satisfaction (Likert scales)	No		n/a
Gambadauro	2008	NEST (network enhanced surgical training): A PC-basedsystem for telementoring in gynaecological surgery	uk	English	surgeon	gynecology	Proof of concept	Subject of the research	Procedural simulation		Simulation telementoring using NEST to remotely guide a group of five fellows during their training with our model of ovarian cystectomy on a pelvitrainer	ob gyn fellow surgery	gynecology	Part task-trainer		Video and audio interaction between the two PCs is controlled by two freeware software applications, UltraVNC (Virtual Network Computer)and NetMeeting	sim for sure, unclear re rest	A) Learner away. B Facilitator Endoscopic skill lab	N/A	No	No	No	No	No	No	No	No	No		No	No	N/A	N/A	No	N/A	N/A	N/A	No		n/a
Kneebone	2009	Learner-centred feedback using remote assessment of clinical procedures	UK, Australia	English	medical team	Integrated Procedural Performance Instrument (IPPI) research team based in the Departments of Biosurgery and Surgical Technology and,Information and Communication Technologies, Imperial College London	Proof of concept decscriptive of process, no data collected	Subject of the research	Simulated patient		series of realistic quasi-clinical scenarios, each requiring the learner to perform a procedural task on a patient. Procedures include taking blood, giving injections, inserting a urinary catheter and performing an electrocardiogram.	undergraduate medicalstudents, recent medical graduates and new roles practitioners	na	Actor		ICFAS uses networked webcams, standard computere quipment and database facilities, and a proprietary content management software system (Librios) modified for this purpose	simulation, assessment in different room	learner in sim room w SP and task trainer, assessors in seperate room/offiste	na	Yes	Yes	Yes	Yes	Yes	No	No	No	No	DOPs P â€˜Direct Observation of Procedural Skillsâ€™ form (http://www.mmc.nhs.uk/pages assessment/dops	No	No	NA	NA	Yes	Learner	DOPS UK	NA	Yes		n/a
Youngblood	2008	Design, Development, and Evaluation of an Online Virtual Emergency Department for Training Trauma Teams	usa	english	MD/MBBS, Phd	surgeon, OB gyne, phD, Anatomy	Randomized controlled trial	Subject of the research	Computer-based simulation	Simulated clinical immersion	trauma 6 scenarios for team management	physicians and med students	13 recent medical graduates, 17 clinical years	Virtual world	Patient simulator	virtual world	simulation, debrief, assessment	A learner, B facilitator	A learner and facilitator and operator	Yes	Yes	No	No	Yes	No	No	No	No	team leadership scoring -Emergency Medicine Crisis Resource Management BEHAVIORAL PERFORMANCE EVALUATION	Yes	Yes	virtual word	na	Yes	learner, simulation both			Yes		n/a
Berg	2009	Remote Videolaryngoscopy Skills Training for Pre-hospital Personnel	USA	English	MD, MBA	Medicine	Non-randomized experimental study	Subject of the research	Procedural simulation	Procedural simulation	airway management	First responders, Medicine	Navy Corpsmen, Paramedics, Medical Students, EMTs, MDs	Part task-trainer		Storz-Berci Videolaryngoscope, Tanberg VTC system at 256kbps through an ISDN bridge	simulation	A. Learner, Mannequin B. Facilitator	A. Learner, Mannequin, Facilitator	Yes	Yes	No	Yes	Yes	Yes	No	No	No	Intubation Time Intubation Success Rate Self-reported Cormack-Lehane grade Device Preference Satisfaction Survey	No	No	n/a	n/a	Yes	Learner and simulation	intubation time, intubation success rate, self reported C-L grade	device preference, remote training satisfaction	Yes	Storz-Berci Videolaryngoscope, Tanberg VTC system at 256kbps through an ISDN bridge	n/a
Conradi	2009	Virtual patients in a virtual world: Training paramedic students for practice	UK	English	Healthcare Education	na	Observational, post one arm	Subject of the research	Computer-based simulation		Prehospital emergencies	Paramedic students	paramedic	Virtual world		Second Life	Simulation, Debrief	A. Learners (multiple locations) B. Facilitator	n/a	Yes	Yes	No	No	No	No	No	No	No	Satisfaction	Yes	Yes	Second Life	No method specified	Yes	Simulation	Satisfaction survey	survey	Yes	Second Life	n/a
Hewitt	2009	Preparing Graduate Students for Virtual World Simulations: Exploring the Potential of an Emerging Technology	USA	English	Master of Healthcare Administration trainers	na	Descriptive	Subject of the research	Computer-based simulation		mass disaster	Master of Healthcare Administration students	healthcare administration	Virtual world		second life	none - all students played second life together	all in command centre	nA	Yes	Yes	No	No	No	No	No	No	No	learner feedback after simulation, data unpublished	Yes	No	NA	pause and start	Yes		NA	survey, unpublished	No		n/a
Burns	2010	Leveraging Differences for Collaborative Advantage: Enhancing Student Learning through an International Educational Collaboration	USA, UK	English	nurses	nursing	Case Study (descriptive)	Subject of the research	Simulated patient		clinical and non-clinical	Nursing students	n/a	Patient simulator		Vitrual Case Creator (VCC) software	Simulation	A. All learners, mannequin, operator B. Observing learners and facilitator	n/a	No	No	No	No	No	No	No	No	No		No	No	not reported	not reported	No	n/a	n/a	n/a	No	n/a	n/a
Erickson	2010	A Hybrid Integrated Services Digital Network-Internet Protocol Solution for Resident Education	USA	English	Military Physicians, MBA	Radiation Oncology, Resident Education	Survey, program evaluation	Subject of the research	Computer-based simulation		radiation oncology treatment planning	radiation oncology residents	Radiation oncology	Computer/web application		adobe connect and DOD defense connect online	all 3	Instructor -Room 1, Washington DC, Residents group 1, room 2, washington DC, Residents group 2-hospital 1,Bethesda MA, Residents group 3, Hospital 2, Bethesda, MD	same location, just didnt use sim	Yes	Yes	No	No	No	No	No	No	No	effectiveness of session compared to previous years using video teleconference alone vs medical simulation software + VTC	No	No		not clarified-no structured formal debriefing, but feedback learning conversations throughout procedure	Yes	teleconferencing		survey evaluation	Yes	survey	n/a
Hewitt	2010	Incident and Disaster Management Training:Collaborative Learning Opportunities Using Virtual World Scenarios	USA	english	not stated	not stated	One arm pre post	Subject of the research	Computer-based simulation			MHA student	MHA	Virtual world		SL	sim, debrief	campus	no	Yes	Yes	Yes	No	No	No	No	No	No	self report knowledge	No	No	internet	na	Other: yes	sim and learner	survey	survey	No		n/a
None listed (Linden Research, Inc.)	2010	Preparing for a Disaster Without Disrupting Patient Care: The Children's Memorial Hospital Chicago in Second Life	n/a	English	n/a	n/a	High level description of development of new virtual world and pilot testing; case study	Subject of the research	Computer-based simulation		disaster management- evacuation bomb threat	n/a	n/a	Virtual world		second life	n/a	was not specified	NA	No	No	No	No	No	No	No	No	No	Only learner satisfaction mentioned	No	No	n/a	n/a	No	NA	NA	NA	No		n/a
Okrainec	2010	Telesimulation: an effective method for teaching the fundamentals of laparoscopic surgery in resource-restricted countries	Canada	English	Medicine	Surgery	Non-randomized experimental study	Subject of the research	Procedural simulation	Procedural simulation	Peg Transfer, Pattern Cutting, Extracorporeal Suture, Intracorporeal Suture	Surgeons and junior trainees	Surgery	Part task-trainer	Part-task trainer	FLS camera, television, S-video cable, Skype	Simulation	A. Learner, Task Trainer B. Facilitator, Task Trainer	A. Learner with task trainer, no facilitator	Yes	No	No	Unclear	No	Yes	No	No	No	FLS scoring methods (standard for the course)	No	No	n/a	n/a	Yes	Learner	FLS Score	n/a	No	n/a	n/a
Weiner	2010	Using the Virtual Reality World of Second Life to Teach Nursing Faculty Simulation Management	USA	English	Nurses	Nurse Professors	Descriptive	Subject of the research	Computer-based simulation		geri - social tasks, patient assessment, nursing competencies, patient clinic and acute care conditions	undergraduate nursing students and pilot group of graduates	variety	Virtual world		Second Life	will plan on sim debrief	All in separate locations	learner - location A, facilitator - location B,	No	No	No	No	No	No	No	No	No		Yes	Yes	Second Life	no method specified	No				No		n/a
Boedeker	2011	The combined use of Skype and the STORZ CMAC video laryngoscope in field intubation training with the Nebraska National Air Guard	USA	English	Medicine	Anesthesiology, Research Service, Clinical Simulation Center	Cohort study	Subject of the research	Procedural simulation		Endotracheal intubation	Nebraska National Air Guard personnel	National Air Guard	Part task-trainer		Toughbook connected to internet and Logitech QuickCam Pro 9000 USB webcam, Dell XPS M1330, Skype	Simulation, coaching	A. Learner, Mannequin B. Facilitator	n/a	Yes	Yes	No	No	No	No	No	No	No	Satisfaction with training	No	N/a	n/a	n/a	No	n/a	n/a	n/a	No	n/a	n/a
McCallum	2011	Exploring nursing students' decision-making skills whilst in a Second Life clinical simulation laboratory	United Kingdom	English	Nursing Midwife	n/a	Qualitative study	Investigational method for research	Computer-based simulation		UTI in setting of Alzheimer type dementia, gastric reflux and upper gastric endoscopy, cholecystitis, left knee arthroscopy post-op management, post-appendectomy care, cholecystectomy and MRSA	Nursing students	n/a	Virtual world		3D virtual environment	Simulation, Debrief	A. Learner, B. Learner 2-x ... C. Facilitator	n/a	Yes	Yes	No	No	No	Yes	No	No	No	Decision making, communication skills	No	No	n/a	"Feedback and guidance provided"	No	n/a	n/a	n/a	No		n/a
Power	2011	Enhancing the student learning experience through interactive virtual reality simulation	UK	English	Paramedic	Paramedic	Case Study/descriptive	Subject of the research	Computer-based simulation		Car road traffic collision on a dual carriageway involving three casualties: critically, moderately injured, "walking wounded"	Prehospital	Paramedic students	Virtual reality		Virtual reality	Simulation, Debrief	A. Student 1, B. Student 2, C. Fire Chief, D. Casualty (one for each of the three), E. Fire crew, F. Police officers	n/a	No	No	No	No	No	No	No	No	No		Yes	Yes	Virtual reality	peer-feedback during playback of video recording	No	n/a	n/a	n/a	No		n/a
Rogers	2011	Developing simulations in multi-user virtual environments toenhance healthcare education	Australia	English	phD student	VR lab	Proof of concept	Subject of the research	Computer-based simulation		virtual multi user second life training	nursing students	not stated	Virtual world	Virtual world	second life	na	na	na	No										No	No			No				No		n/a
Shenai	2011	Virtual Interactive Presence and AugmentedReality (VIPAR) for Remote Surgical Assistance	USA	English	md, bs, phd, mse	Neurosurgery, mechanical engineering, pediatric neurosurgery	Proof of concept, no study	Subject of the research	Cadaver based procedure		Cadaver Head and neck were obtained, and a carotid endarterectomy(CEA) and pterional craniotomy were performed under the VIPAR system	resident	neursurgery	Organic		Virtual Interactive Presence and Augmented Reality (VIPAR) (novel syste)		A learner with cadaver. B surgeon remote		No	Yes	No	No	No	No	No	No	No	feedback from student and facilitator	No	No	NA	NA	No	NA	NA	NA	No		n/a
Taylor	2011	Single and Multi-User Virtual Patient Design in the Virtual World	UK	English	Medicine	Surgery	Case Study/descriptive, work in progress report	Subject of the research	Computer-based simulation		Hazardous material response, hospital emergencies, MCI	junior and consultant grade surgeons	Various (not specified)	Virtual world		Second Life / OpenSim	Simulation	Unknown	n/a	No	No	No	No	No	No	No	No	No		No	No	n/a	n/a	No	n/a	n/a	n/a	No		n/a
de Barbara	2012	Virtual Simulation Training Using the Storz C-HUB to Support Distance Airway Training for the Spanish Medical Corps and NATO Partners	Spain, USA	English	Physician, Military	Anesthesia	Concept Paper	Subject of Research	Procedural Simulation		Airway Management with VL	Military	Medic	Part-Task Trainer		Video-conferencing (LifeSize communications)	Simulation	A. Learner at telemedicine centre; B. Facilitator	n/a	None	n/a	n/a	n/a	n/a	n/a	n/a	n/a	n/a		No	n/a	n/a	n/a	None	n/a	n/a	n/a	n/a	n/a	n/a
Guzic	2012	Distance Learning and Clinical Simulation in Senior Baccalaureate Nursing Education	USA	English	nursing, phd, MHS	na	One group pre post study	Subject of the research	Simulated clinical immersion		immersive scenarios cardiac, diabetic	nursing students	senior nursing students 4 th year Baccalaureate	Patient simulator		Video teleconfer-encing (VTC) units were positioned at each location andwere configured with unique static Internet protocol (IP)addresses outside network infrastructure firewall	Simulation	a - sim room, b - other room, c-off campus	N/A	Yes	Yes	Yes	No	No	No	No	No	No	knowledge questionaire not published attitudes survey (likert) looked at sim scenarios realism, challange, appropriateness for level; and if they have improved their skills, knowledge and decision making. and	Yes	No	na	plus delta	Yes	both	mcq but not specified - out of study scope	survey about, and groups feedback	No	n/a	n/a
Honey	2012	Teaching with Second Life: Hemorrhage Management as an Example of a Process for Developing Simulations for Multiuser Virtual Environments	New Zealand, USA	English	rn, phd	na	Descriptive	Subject of the research	Computer-based simulation		Management of postpartum hemorrhage	nursing students	The students were undergraduate nurses who were taking the maternal -child health course.	Virtual world		second life	simulation, debrief, assessment	Learner A, Facilitator B	N/A	No	No	No	No	No	No	No	No	No	they discussed collecting outcomes in future. no data reported 1. How the technology was working, what else might be needed, or where thesimulation could be improved. 2. postsimulation survey 3. Online multiple-choice questions students could complete in order to test their knowledge.	Yes	Yes	second life in a separate virtual space	no method specified. "To ensure the maximum benefit of debriefing, we developed a debriefing guide, with key topics and questions based on the scenario objectives. For example, an opening question was: "Can someone give me a quick summary of the scenario?" This question led to further questions, such as: "Tell me what you noticed that made you concerned about this patient?" and "What about this p…	Yes	Learner and sim	"MCQs: We elected to apply to the National League for Nursing (www.nln.org/research/toolsandinstruments.htm) in order to use their pretest survey instruments, the Student Satisfaction and Self-Confidence in Learning scale"	Simulation Design Scale (StudentVersion)	Yes		n/a
Ikeyama	2012	Low-Cost and Ready-to-Go Remote-Facilitated Simulation-Based Learning	Japan	English	MD, PhD	Pediatric Critical Care	Feasibility Study	Subject of the research	Simulated clinical immersion		Remote facilitated simulation sessions for critical care fellow	16 fellow physicians	from pediatric critical care	Patient simulator		skype and UltraVNC (Free Software Foundation, Inc., Boston, MA)	sim, debrief and assessment	A. Facilitator. B operator and learner	N/A	Yes	Yes	No	No	No	No	No	No	No	The online surveys asked participants to rate the overall effectiveness, quality of sound, whether they could understand the facilitators, and whether they would like this type of training in the future.	Yes	Yes	skype	no specification	Yes	sim	N/A	online survey	Yes	Online	n/a
Kidd	2012	Development of a Mental Health Nursing Simulation: Challenges and Solutions	USA	English	nursing	mental health-nursing program	Cohort study	Subject of the research	Computer-based simulation		mental health nursing	nursing undergrad students	na	Virtual world		second life	simulation, debrief	A. learner, B. faculty	N/A	Yes	Yes	No	No	No	No	No	No	No	Educational Effectiveness Technical Difficulty of the new program	Yes	Yes	SL	not specified	Yes	simulation	N/A	survey Quantitative data analysis was performed using SPSS version 19.0. Correlations using Pearsonâ€™s r were performed to assess degree of relationship between educational effectiveness and technical difficulty	Yes	not specified	n/a
McDonald	2012	Multidiscipline role-play in a 3D virtual learning environment: Experiences with a large cohort of healthcare students	Australia	English	No information	Health Science, Medical Science, Communication, International Studies and Languages	Qualitative study	Subject of the research	Computer-based simulation		Patient history-taking	Chiropractic, Medical imaging, mental health nursing, midwifery	Chiropractic, Medical imaging, mental health nursing, midwifery	Virtual world		Second Life	Simulation	A. Learner (each learner in a different location) B. Facilitator (poorly reported)	n/a	Yes	Yes	No	No	No	No	No	No	No	Self-reflection	No	N/a	n/a	n/a	Yes	Learner	Self-reflection, asynchronous video review	n/a	No		n/a
Musclow	2012	Vital (Virtual Interactive teaching and learning) pain assessment	Canada	English	Nursing, nurse practitioner	Nursing	Feasibility Study	Subject of the research	Simulated patient		Pain assessment	nurse practitioner students	NP students	Actor		Adobe Connect	Simulation, Debriefing (but did not specifically say that debrief was remote)	A. Student 1 and 2 + Standardized patient, B. Student 3 (not reported where facilitator is located)	n/a	Yes	Yes	No	No	No	No	No	No	No	Evaluations from students, examiners, and facilitators (did classroom environment facilitate student learning, improve their history taking skills, and increase overall learning with the course)	Yes	Not reported but probably yes	Adobe Connect	No method specified	Yes	simulation and learners	Likert Scale	Likert Scale	No		n/a
Stewart	2012	On the MUVE or in Decline: Reflecting on the Sustainability of the Virtual Birth Centre Developed in Second Life	Australia, New Zealand	English	Educational Developer, Midwife	Not reported	Case Study	Subject of the research	Simulated clinical immersion		The beginning of labor, early labor, established labor, birth, and the first hour following birth	Midwife students	Midwife Students	Virtual world		Second Life	Simulation	Learner 1 (midwife) - location A; learner 2 (mother) - location B; unclear whether facilitator was present in real time for simulations or reviewed asynchronously; did not specify if only the two learners involved in the scenario were present or if other learners were observing in Second Life as well	N/a	No	No	No	No	No	No	No	No	No		No	N/a	N/a	N/a	Yes	Learner and simulation	Peer feedback from "mother"	Questions about feasibility and usability of simulation - via focus groups and interviews	Yes	Second Life	n/a
Tschannen	2012	Use of virtual simulations for improving knowledge transfer among baccalaureate nursing students	USA	English	Nursing	Nursing	Non-randomized experimental study	Subject of the research	Computer-based simulation	Other: Traditional Didactics, no simulation	Conflict management, priority-setting, and patient safety	Senior level nursing students	Nursing students	Virtual world	No distance simulation	Second Life	Simulation, Debrief	A. Learners (multiple); B. Facilitator	n/a	Yes	No	No	No	Yes	No	No	No	No	Priority Setting, communication, problem solving	Yes	Yes	Second Life	no method specified	Yes	Learner	CRI	post-intervention in-person simulation with mannequin	No	n/a	Journal Article
Autry	2013	Teaching Surgical Skills Using Video Internet Communication in a Resource-Limited Setting	USA, Uganda	English	Physician, Researchers, Educators	OBGYN	Case-control study	Subject of the research	Procedural simulation		Suture techniques	Physicians	OBGYN interns	Part task-trainer		"Video Internet communication software"	Simulation Feedback - not clearly described, but instruction provided Assessment - uploaded videos assessed by reviewer	Learner - Uganda (A) Facilitator - San Francisco (B) Operator/Tech support - Uganda (A) Assessor - San Francisco (B)	n/a	Yes	No	No	No	Yes	No	No	No	No	OSATS on suture technique	Yes	Yes	Feedback provided over video link	No method specified	Yes	Suture technique	OSATS - 6 knot-tying categories	n/a	Yes	faculty from USA graded videos	n/a
Choy	2013	Remote evaluation of laparoscopic performance using the global operative assessment of laparoscopic skills	Canada	English	Physicians	Surgery	Reliability study	Investigational method for research	Procedural simulation		Laparoscopic surgery	Medicine	Surgical residents (PGY 1, 3 and 4)	Part task-trainer		Skype	Simulation, Assessment	A. Learner, Task Trainer; B. Observer	n/a	Yes	No	No	No	Yes	No	No	No	No	GOALS tool	No	No	n/a	n/a	Yes	Learner	GOALS	n/a	Yes	Skype	Journal Article
Creutzfeldt	2013	Cardiopulmonary Resuscitation Training in High School Using Avatars in Virtual Worlds: An International Feasibility Study	Sweden, USA	English	Education, Medicine, Psychology	Anatomy	Pilot study	Subject of the research	Computer-based simulation		Cardiac arrest CPR training	High school students	n/a	Computer/web application		Forterra Systems Inc, San Mateo, CA, USA; OLIVE game developmentplatform now the property of SAIC, McLean, VA, USA	Simulation, Debrief	A. Learner (multiple locations) B. Facilitator	N/A	Yes	Yes	No	No	No	No	No	No	No	Negative engagement modes, self-efficacy, concentration, perception of the training, attitudes	Yes	Yes	Virtual world	No method specified	Yes	Learner and simulation	7-grade Likert-type scale, test, exit questionnaire	Satisfaction	No	n/a	n/a
Everett	2013	Transcontinental Telesimulation: The Global Proliferation of the Managing Emergencies in Pediatric Anesthesia (MEPA Course)	Canada, UK	English	physicians	Anesthesia	Descriptive	Investigational method for research	Not specified in this abstract, but from googling this course seems to be closest to simulated clinical immersion for at least some scenarios		pediatric OR emergencies	Physicians	anesthesia (trainees and consultants)	Not specified in the abstract		"telemedicine secure video-conferencing infrastructure"	simulation, debriefing, (assessment - during the first course faculty receive feedback from established faculty who are present remotely)	Iteration 1) learners - location A; some facilitators/faculty onsite (location A); other facilitators/faculty participating from other locations (B, C, etc.); Iteration 2) learners - location A, first time faculty/facilitators - location A, experienced faculty/facilitators - location B		No	No	No	No	No	No	No	No	No	no outcomes were reported	Yes	Yes	"telemedicine secure video-conferencing infrastructure"	no method specified	Yes	first time faculty were provided with feedback by established faculty observing the course remotely	n/a		Yes	"telemedicine secure video-conferencing infrastructure"	Abstract
Foronda	2014	Use of virtual clinical simulation to improve communication skills of baccalaureate nursing students: A pilot study	USA	English	not mentioned (nurses, paramedic/PhD)	nursing education, game design	Cohort study	Investigational method for research	Computer-based simulation		communication skills/ISBAR in cases of: osteomyelitis, abdominal pain	nursing students	nursing	Virtual world		through the virtual sim platform (CliniSpace + audio conference line)	simulation, debriefing, assessment	all in separate locations; learners - locations A-E; facilitators - locations F and G		Yes	No	No	No	Yes	No	No	No	No	ISBAR (communication/handoff) skills as assessed via the CliniSpace ISBAR Rating Sheet; separate qualitative analysis of the debriefing sessions also was performed	Yes	Yes	not mentioned. presumably CliniSpace and conference line.	"The following guiding questions were used in the debriefing: "What do you think went well with the simulation? What did not go so well? What might you do differently? What did you learn from each other? How did it feel?""	Yes	Communication performance	communication/ISBAR skills as assessed via the CliniSpace ISBAR Rating Sheet		Yes	CliniSpace	Published manuscript
Langenau	2014	Web-based objective structured clinical examination with remote standardized patients and Skype: resident experience.	USA	English	osteopathic medicine	not stated	Cohort study	Subject of the research	Simulated patient		addressing pain with Remote SP	osteopathic residents or fellows	Emergency medicine, Family medicine, Internal medicine, OB/GYN , Pediatrics, Surgery	Actor		skype	simulation, debrief, assessment	A Learner: across USA. B. Sp from home USA	na	Yes	Yes	No	No	No	No	No	No	No	52 questions on sections included questions regarding generalformat,technology,scheduling,RSPexperience,believabilityofcases,verbalfeedback,globalassessment,checklistassessment,teachingpoints,andoverallexperience	Yes	Yes	skype	SP feedback global rating	Yes	learner and simulation	survey, checklist and global rating scale	post experience survey using 52 likert type items from resident learners	Yes	skype for learner assessment, survey monkey for assessment of simulation	n/a
LeFlore	2014	Remote-Controlled Distance Simulation Assessing Neonatal Provider Competence: A Feasibility Testing	USA	English	Nursing	Nursing	Feasibility Study	Subject of the research	Simulated patient		Delivery room setting with post-term infant with thick meconium-stained amniotic fluid, respiratory distress, pneumothorax	Neonatal Nurse Practitioners	Neonatal Nurse Practitioners	Patient simulator		Sim View	Simulation, Debrief	A. Learners, Mannequin; B. Operator, FAcilitator	n/a	No	No	No	No	No	No	No	No	No		Yes	Yes	SimView	no method specified	Yes	simulation	n/a	open-ended questions, "feedback"	No	n/a	Journal article
Sampsel	2014	Utility and Effectiveness of a Remote Telepresence Robotic System in Nursing Education in a Simulated Care Environment	USA	English	rn, np, phd, mba	Nursing, community medicine	One arm post eval	Subject of the research	Simulated pt w facilitator in mobile robot		explore the application of the RPR in the role of course coordinator in oversight of a newly created simulation experience in a required undergraduate gerontological nursing course.	nurses & nrursing students	Faculty and students nurses	Other: sp w robot facilitator observer		robot (RPR)	Simulation , debrief, assessment	A. A remotely located tenured faculty member (RLTFM) member B. 5 Faculty, 60 students in Living Laboratory (LL) smart house(Dayton, OH) 250 miles away from RLTFM	na	Yes	Yes	No	No	No	No	No	No	No	The RLTFMâ€™s field notes of the nine sessions (over 4 days) were analyzed for major themes of usefulness, acceptability, and impact through the procedure described by Krippendorf. RLTFM recorded events, feelings, and thoughts about using the robot, student and/or faculty reactions, or other pertinent information about the robot during that session. Data from survey items 1, 2, and 3 were summari…	Yes	No	RPR	no mention	Yes	simulation	na	Usefulness of RPR was determined through survey items 4 and 5; effectiveness was determined through items 6 and 7	Yes	The RPR (InTouch Health, Santa Barbara, CA) is a remote-con-trolled device that permits synchronous communication between two different locations	n/a
Tiffany	2014	Chapter 9: Facilitating Learning Through Virtual Reality Simulation: Welcome to Nightingale Isle	USA	English	not reported (Nursing)	not reported (Nursing)	Descriptive	Subject of the research	Computer-based simulation		learning activities in a virtual space (in Second Life): medical simulations, ambulatory care role-play experiences, virtual lectures, and public health clinical assignments, Advancing Care Excellence for Seniors	Nurses	undergraduate nursing students	Virtual world		Second Life	simulation, debrief, assessment, clinical placement	All in different locations	n/a	No	No	No	No	No	No	No	No	No		Yes	Yes	Second Life Virtual World	no method specified	No	not specifically mentioned, however, there was likely feedback given during the debriefings	n/a	n/a	No		n/a
Aebersold	2015	Using a Virtual Environment to Deliver Evidence-BasedInterventions:The Facilitator's Experience	USA	English	rn, mph, ms, one unknown	n/a	Descriptive comparative study	Subject of the research	Computer-based simulation	Other: in person training	Facilitator training program for Â¡CuÃ­date!,( take care of yourself) a sexual risk reduction EBI	public	public, varied	Virtual world		second life	simulation,	A learner , B facilitator were distant	local training face to face	Yes	Yes	Yes	No	No	No	No	No	No	Survey: social, teaching and cognitive presence, Unclear how obtained: knowledge of core elements, six modules, response to challenging or sensitive questions/situations, Help participants recognize how Latino culture supports safer sex	No	N/A	NA	NA	Yes	simulation	unclear - they report knowledge changes	survey comparing knowledge and attitude of learners for virtual vs face to face	Yes	email	n/a
Berndt	2015	Collaborative Classroom Simulation (CCS): An Innovative Pedagogy Using Simulation in Nursing Education	USA	English	Nursing	Nurse	Descriptive, non-experimental study	Subject of the research	Simulated clinical immersion		Congestive Heart Failure	Junior-level nursing students in the second semester of a baccalaureate program	nursing	Patient simulator		Web camera and Skype	Simulation	2 Learners and mannequin: location A, remaining students: Location B	n/a	Yes	Yes	No	No	No	No	No	No	No	Student perception	Yes	No	n/a	no method specified	No	n/a	n/a	n/a	No	Ignore RoB (accidentally filled out) - wrong study design	n/a
Christensen	2015	Remotely Versus Locally Facilitated Simulation-based Training in Management of the Deteriorating Patient by Newly Graduated Health Professionals	Australia, Denmark	English	Medicine, Nursing, Psychology	EM, na	Non-randomized experimental study	Subject of the research	Simulated patient		management of the deteriorating patient entitled Detection,Evaluation, Treatment, Escalation and Communication inTeams (DETECT),24a standardized mandatory course forhealth professionals within the state of New South Wales	Physicians, nurses	n/a	Other: Patient simulator in 2, SP in 2		video and audio camera transmitted to other room in sim center. "We used a technology platform similar in principle toprevious studies5,6; however, a purpose-designed videocon-ferencing (VC) system was used in place of Web confer-encing. The RF-SBT was located in the simulation roomfacing the foot end of the bed and consisted of a trans-portable audiovisual stand containing the CISCO C-40 VCunit,…	sim and debrief	A. Learner, Operator, Mannequin B. Facilitator	A. Learner, Operator, Mannequin, Facilitator	Yes	Yes	Yes	No	No	No	No	No	No	MCQ, Satisfaction	Yes	Yes	Videoconferencing system	Pause and coach, Plus delta	Yes	Both	MCQ (not published)	survey, home brewed	No	n/a	n/a
Tilton	2015	Non-Acute-Care Virtual Simulation: Preparing Students to Provide Chronic Illness Care.	USA	English	RN, dnp	experienced nurse faculty and nursing education graduate	Pilot to know Second Life (SL) use on non acute care training	Subject of the research	Computer-based simulation		The potential for virtual simulation in nursing education regarding chronic care management in community setting- 4 avatars with one chronic, one mental health problem	nursing students	Nursing students in non acute care area	Virtual world		Second life	simulation,	A learner, B facilitator through SL	NA	Yes	Yes	No	No	No	No	No	No	No	unpublished Post simulation survey consisted of 15 Likert-type items; 9 items measured student perceptions of their clinical ability in the simulation and 6 focused on the learning environment.	Yes	No	NA	no mention	Yes	both learner and simulation	Survey- likert scale 1-6 focused on the learning 6 items	Survey- likert scale 1-6 9 items	Yes	Survey questions	n/a
Ahmed	2016	Coaching from the sidelines: examining the impact of teledebriefing in simulation-based training	USA	English	physicians, paramedic, PhD - assistant dean of evaluation and research	emergency medicine, med ed/psychology	Randomized Cross-over Study (no control)	Subject of the research	Simulated clinical immersion	Simulated clinical immersion	high-risk, low-frequency emergency presentations	physicians (residents)	emergency medicine	Patient simulator	Patient simulator	FaceTime	simulation (viewed remotely by remote debriefer), debrief	learners - location A; debriefer - location B; all participants alternated between remote debriefer and live debriefer conditions so experienced both configurations	all participants in same location (location A)	Yes	Yes	No	No	Yes	No	No	No	No	DASH-student version (Note: DASH-SV is a behaviorally anchored rating scale...is this yes on behavior/process? We said no to be consistent with past extraction)	Yes	Yes	FaceTime	combination of Gather Analyze Summarize and Advocacy/Inquiry	Yes	Debriefing --the faculty --DASH-SV			Yes		Published manuscript
Andersen	2016	Medical telementoring using an augmented reality transparent display	USA	English	Computing Science, Industrial Engineering, Medicine	Computer Science, Industrial Engineering, Medicine	Non-randomized experimental study	Subject of the research	Procedural simulation	Procedural simulation	Surgical port placement, Abdominal incision	Premedical and medical students	medicine	Other: Augmented reality	Part-task trainer	Google Glass headmounted display (Google, Menlo Park, CA, "System for Telemontoring with Augmented Reality (STAR), telestrator interface	simulation, coaching during simulation	A. Learner, Simulator B. Facilitator	A. Learner, Simulator B. Facilitator	Yes	No	No	Yes	Yes	Yes	No	No	No	Placement error Focus shifts Task completion time	No	No	n/a	n/a	Yes	Learner	expert assessment of correct placement, google glasses to assess focus shifts, task completion time assessed by experts	n/a	No	n/a	n/a
Budrionis	2016	Assessing the impact of telestration on surgical telementoring: A randomized controlled trial	Norway	English	n/a	n/a	Randomized controlled trial	Subject of the research	Procedural simulation	Procedural simulation	laparoscopic endoscopy skill	Telemedicine and ehealth students	Telemedicine and ehealth	Part task-trainer	Part-task trainer	Laprotrain endoscopic trainer, web-based telemontoring system, Black Magic Intensity Shuttle USB 3.0 video capture card, Lenovo x220 laptop, public/home wifi network	simulation, mentoring	A. Learner, Mannequin B. Facilitator (Telestration)	A. Learner, Mannequin B. Facilitator (Verbal mentor))	Yes	Yes	No	Yes	Yes	Yes	No	Yes	No	Accuracy of localizing, Duration of task, Quality of mentoring, satisfaction	No	N/a	n/a	na	Yes	Both	Accuracy, duration of task, retention	Mentoring quality, satisfaction	No	n/a	n/a
Burckett-St Laurent	2016	Teaching ultrasound-guided regional anesthesia remotely: a feasibility study	Canada	English	Physicians	Anesthesiology	Cohort study	Subject of the research	Procedural simulation		ultrasound-guided supraclavicular brachial plexus block	Fully trained anesthetists	Anesthesiology	Part task-trainer		Video converter, Skype	simulation	A. Mannequin and learner, B. Facilitator	N/A	Yes	Yes	No	No	Yes	No	No	No	No	Checklist and GRS, Satisfaction questionnaire	No	N/a	n/a	n/a	Yes	Both	Checklist and GRS	Satisfaction	Yes	2 Assessors were remote	n/a
LaBella	2016	Using a Tele-Presence Platform as a Neuro-ICU Nursing Education Tool: a Collaboration Between Two Comprehensive Stroke Centers	USA	English	not specified ? nurse neuro ICU	neuro icu rn	One arm pre post	Subject of the research	Simulated clinical immersion		The interactive case scenario used 3G simulation to allow real time implementation of interventions to treat increased intracranial pressure in the setting of hemorrhagic stroke	nurses	Critical care nurses	Patient simulator		Tele-Presence.	Simulation, assessment, debrief	a - learner in Louisiana, b fac pennsylvania	NA	Yes	Yes	No	No	No	No	No	No	No	assuming that the pre post test was on knowledge - not explicit in abstract.The course consisted of a 10 questions pre-test, a 30 minute didactic session, and a 10 question post-test. All course participants completed the anonymous survey.	Yes	Yes	Tele presence	na	Yes	both	Pre and post test 10 questions	anonymous survey post scenario-89% of participants felt that tele-education was a valuable learning tool.	Yes	not specified, says anonymous survey	n/a
Molloy	2016	An Innovative Use of Telepresence Robots for Educating Healthcare Professional	USA	English	Nursing	Nursing	Feasibility Study	Subject of the research	Simulated clinical immersion		Not reported	Nursing	Pre - licensure nursing students, NP	Not reported		Telepresence robot	Simulation	A. All participants and facilitator, mannequin B. single learner (NP)	n/a	Yes	Yes	No	No	No	No	No	No	No	Confidence	No	No	not reported	not reported	No	n/a	n/a	n/a	No	n/a	n/a
Tagawa	2016	Evaluation of Network-Based Minimally Invasive VR Surgery Simulator	Japan	English	Medicine, Computer Science	Medicine, Human and Computer Intelligence, Global Innovation and Research	Case Study/descriptive	Subject of the research	Procedural simulation		Laparoscopic cholecystectomy	Trainees in Shiga University Medical Science and Ritsumeikan University	Surgery	Part task-trainer		Network-based laparoscopic VR surgery simulator	simulation, continuous coaching	A. Facilitator; B. Learner; C. Learner	n/a	No	No	No	No	No	No	No	No	No	Measured response time/resolution of simulator	No	No	n/a	n/a	Yes	Simulation	n/a	Response time (ping), video resolution	Yes		n/a
Beissel	2017	A trans-atlantic high-fidelity mannequin based telesimulation experience	France, USA	English	Physicians	neonatology, anesthesia, critical care	Descriptive	Investigational method for research	Simulated clinical immersion		difficult airway management, local anesthetic toxicity	French and American medical residents	anesthesia	Patient simulator		Skype	simulation, debriefing	scenario led by American residents: American residents actively participating in sim - location A, sim tech - location A, observing American residents - location B, observing French residents - location C, American and French instructors/facilitators with unclear locations (A vs. B for the former, presumably location C for the latter); scenario led by French residents: French residents actively p…		No	No	No	No	No	No	No	No	No	no specific outcomes reported	Yes	Yes	Skype	no method specified	No				No		Published manuscript
Carman	2017	Use of a Virtual Learning Platform for Distance-Based Simulation in an Acute Care Nurse Practitioner Curriculum	USA	English	Nursing	n/a	Cohort study	Subject of the research	Simulated patient		GI bleeding, hyperglycemic hyperosmolar syndrome, breast cancer with febrile neutropenia, septic shock	Nursing	NP students	Actor		iSimulate, WebEx	Simulation, debrief	Learner 1 - Location A, Learner 2 - Location B, Learner 3 - Location C, Facilitator - Location D	n/a	Yes	No	No	No	Yes	No	No	No	No	Collects appropriate historical data Conducts an appropriate physical assessment with key techniques Formulates an appropriate list of differential diagnoses Orders appropriate diagnostic work-up Recognizes disease state and needed interventions Reassesses effects of interventions Orders appropriate consultations and/or disposition Considers emotional needs of patien	Yes	Yes	WebEx	No method specified	Yes	Learner	Novel assessment tool	n/a	Yes	WebEx	n/a
Gordon	2017	Debriefing Virtual Simulation Using an OnlineConferencing Platform: Lessons Learned	USA	English	DNP	family med	Descriptive	Subject of the research	Computer-based simulation		Chronic Health Conditions	Nurse Practitioner Students	Family NPs	Virtual world	Virtual World	shadow health, web ex	Synchronous: Debriefing (Asynchronous: patient experience)	all in different locations		No	No	No	No	No	No	No	No	No	likely but not mentioned	Yes	Yes	WebEx	Structure provided	No				No		Article
McCoy	2017	Prospective Randomized Crossover Study of Telesimulation Versus Standard Simulation for Teaching Medical Students the Management of Critically Ill Patients	USA	English	Physician	em, ?	Randomized controlled trial	Both	Simulated clinical immersion	Simulated clinical immersion	comparative effectiveness of telesimulation versus standard simulation in teaching medical students the management of critically ill patients- cardiac arrest and anaphylaxics-2 scenarios	medical students	4 th year med students on em rotation	Patient simulator	Patient simulator	live TV internet connection	Simulation debrief, assessment	A learner, Facilitator, operator	A learner, Facilitator, operator B learner	Yes	Yes	Yes	No	No	No	No	No	No	"written eval score" eval tools not included, references do not have clear eval tools	Yes	Yes	internet, tv	not specified	Yes	learner, telesim	written evaluation	survey evaluating the perceptions and attitudes the participants had toward their experience with standard simulation and telesimulation.	Yes	survey was distributed after their simulation session and individual evaluations were complete- not specified	AEM education and training journal
Parsons	2017	Iterative prototype development of a mobile tele-simulation unit for remote training: an update	Canada	English	MD, PhD, MsC	Unknown	Descriptive study	Subject of the research	Other: not reported		No information	No information	No information	Not reported		Not reported	No information	No information	not reported	No	No	No	No	No	No	No	No	No		No	No	n/a	not reported	No	n/a	n/a	n/a	No		n/a
Pennington	2018	Evaluation of TEAM dynamics before and after remote simulation training utilizing CERTAIN platform	USA	English	Medicine	Pulmonary and critical care medicine	Before/after study	Subject of the research	Computer-based simulation		Life-threatening emergencies	inter-professional teams (attending physicians, physicians in training, advanced care practitioners, and/or nurses	not reported	Computer/web application		Google Hangout/Zoom	Simulation	A. All learners B. Remote coach	n/a	Yes	No	No	No	Yes	No	No	Yes	No	TEAM assessment score	No	No	n/a	not reported	Yes	Learner	TEAM	n/a	No	n/a	n/a
Renouf	2017	Emergency Management of Tension Pneumothorax for Health Professionals on Remote Cat Island Bahamas	Canada, Bahamas	English	Medicine, Nursing	Emergency medicine	Technical Report	Subject of the research	Procedural simulation		Chest tube insertion - tension pneumothorax treatment	Physician, nursing	Emergency Medicine	Part task-trainer		Skype, VSee, "another low-cost option that allows multiple visual participants"	Simulation, Debrief	A. Two members (facilitator and oberver) and a confederate, B. Learners	n/a	No	No	No	No	No	No	No	No	No		Yes	Yes	Skype, VSee, or other platform	no method specified	No	n/a	n/a	n/a	No	n/a	Journal Article
Rosser	2017	Design and Development of a Novel Distance Learning Telementoring System Using Off-the-Shelf Materials and Software.	USA	English	med students, MD	na, surgery	Descriptive study	Subject of the research	Procedural simulation		laparoscopic surgery	med students	not known	Part task-trainer		video conferencing, camera, computers	simulation	A Learner not known but different from student B Instructor and students doing laparoscopy at University of central Florida Orlando	NA	No	No	No	No	No	No	No	No	No		No	No	na		No	na	na	na	No		n/a
Rudolph	2017	Integrating Telepresence Robots Into Nursing Simulation	USA	English	rn/dnp/phd	nursing, simulation technology specialist	Pilot study	Subject of the research	Hybrid simulation		2 Simulation scenarios A 4-year-old with acute onset meningitis and a 5-month-old with bronchiolitis.	np, nursing students	Accelerated Bachelor of Science in Nursing (ABSN) students in pediatric course and Pediatric NP	Other: robotic		To operate the robot, you open a video chat session on an iPad and control it from a Web browser on a laptop or desktop computer.	sim, debrief, assessment	A. Nursing students onsite. B NP offsite remote. Faculty - not stated	NA	Yes	Yes	No	No	No	No	No	No	No	1.Simulation Design Scale-SDS is a self-administered 20-item instrument that uses a 5-point rating scale 2.The Student Satisfaction and Self-Confidence in Learning Scale (SCLS). SCLS is a 13-item self-administered instrument that uses a5-point scale	Yes	Yes	tele robot and calling	not specified	Yes	simulation	NA	Simulation Design Scale-SDS is a self-administered 20-item instrument that uses a 5-point rating scale for both ABSN students and NP students	Yes	online survey	n/a
Taekman	2017	A Novel Multiplayer Screen-Based Simulation Experience for African Learners Improved Confidence in Management of Postpartum Hemorrhage	USA	English	Nursing, Health Science	Medicine, Anesthesia	Pre/post	Subject of the research	Computer-based simulation		Post-partum hemorrhage	African trainees or professionals from: Obstetrics, Midwifery, and Anesthesiology	OB, Anesthesia	Virtual world		Epic games/Skype	Simulation, Debrief	A. Learner 1 (Africa), unclear how many different learners in different locations, B. Learner 2 (USA, unclear how many) C. Facilitator at Duke	N/a	Yes	Yes	No	No	No	No	No	No	No	Self-reported confidence	Yes	Yes	Skype	No method specified	No	N/a	N/a	N/a	N/a	N/a	n/a
Ainslie	2018	Telemedicine simulation in online family nurse practitioner education: Clinical competency and technology integration	United States	English	nurse practitioner; RN	family nurse practitioner; second author appears to be an administrator	Descriptive; ?case study	Subject of the research	Simulated clinical immersion		case studies were "adapted" - examples included chronic disease management; psychosocial visits; contraceptive initiation; prenatal care education	nurse practitioner students	family medicine/family nurse practitioner	Actor		video conferencing software - either FaceTime, Skype, or Google Hangouts	simulation, debrief, assessment	learner 1 - home/offsite location A; learner 2 - home/offsite location B; facilitator - simulation lab on campus (location C)	n/a	No	No	No	No	No	No	No	No	No		Yes	Yes	FaceTime, Skype, or Google Hangouts	no method specified	Yes	the learner: history-taking skills, differential diagnosis generation, and clinical reasoning	faculty member completed scoring rubric during the simulation; students also completed a self-reflection after the simulation	n/a	Yes	FaceTime, Skype, or Google Hangouts Ignore RoB - accidentally filled out	n/a
Butler	2018	The impact of telemedicine on teamwork and workload in pediatric resuscitation: a simulation-based, randomized controlled study	USA	English	physician, research associate, nurse	emergency medicine, pediatric emergency medicine, community outreach	Randomized controlled trial	Investigational method for research	Simulated clinical immersion	Simulated clinical immersion	infant in severe septic shock who develops ventricular fibrillation requiring defibrillation	residents	emergency medicine	Patient simulator	Patient simulator	telemedicine platform	simulation	junior physician - location A, embedded participants (nurses and parent) - location A; senior physician - location B; physician study investigators - location not specified (?presumably location C)	junior physician, senior physician, embedded participants (nurses and parent) - location A; physician study investigators - location not specified (?location B)	Yes	No	No	Yes	Yes	Yes	No	No	No	teamwork (STAT), cognitive workload (NASA-TLX), time to defibrillation	Yes	No		no method specified - "standardized, semiscripted debriefing process"	Yes	learners	STAT (for teamwork and communication); time to defibrillation		No	(assessments were done asynchronously)	Journal article
Huun	2018	Virtual simulations in online nursing education: align with quality matters	USA	English	nursing	nursing/nursing education	Descriptive	Investigational method for research	Simulated clinical immersion		not specified	nursing students	nursing	Not specified in article		robotic telepresence - Double Robots	simulation, debrief	on-site learners - location A, faculty facilitator - location A, sim ops/tech - location A?, distance learner - location B		No										Yes	Yes	telepresence robot - Double Robot	no method specified	No				No		Journal article
Mizota	2018	Step-by-step training in basic laparoscopic skills using two-way web conferencing software for remote coaching: A multicenter randomized controlled study	Japan	English	Medicine	Gastrointestinal surgery	Randomized controlled trial	Subject of the research	Procedural simulation	Procedural simulation	Intracorporeal suturing based on Fundamentals of Laparoscopic Surgery (FLS)	Medicine/surgery	Interns and Residents	Part task-trainer	Part-task trainer	Wearable camera (Go Pro HERO3 Silver Edition, Go Pro, Inc., San Mateo, CA) Monitor (ViewSonic, Inc., Brea, CA) Web camera (iBaffalo, Baffalo, Inc., Nagoya, Japan) Two-way web conferencing software (Google hangoutsâ„¢, Alphabet, Inc., Mountain View, CA)	Simulation, coaching	A. Learner, Task Trainer B. Facilitator, Task Trainer	Same	Yes	Yes	No	Yes	No	Yes	No	No	No	Task completion time, knot error points	No	No	n/a	n/a	Yes	Both	Task completion time, knot error points, knot quality, damage to Penrose drains	Satisfaction	Yes	Assessment over Google Hangouts, Learners mailed finished product to course coordinators	n/a
Posey	2018	Comparing Nurse Practitioner Student Diagnostic Reasoning Outcomes in Telehealth and Face-to-Face Standardized Patient Encounters	USA	English	nursing, nursing education, NP, sim center director, graduate student	Education, nursing, research, simulation	Randomized crossover trial	Investigational method for research	Simulated patient with confederate nurse as physical hands for telehealth provider	Other: Simulated patient face-to-face	pneumonia, asthma	nurse practitioner students	family NP, adult geriatric primary care NP students	Actor	Simulated patient face-to-face	"webinar technology"	simulation, assessment	TSPE - NP student (learner) - location A; SP and confederate RN - location B	FSPE - NP student (learner) and SP - location A	Yes	No	No	No	Yes	No	No	No	No	Diagnostic Reasoning Assessment score	No	No	not mentioned	not mentioned	Yes	learner	DRA score, SOAP note evaluation	recorded	Yes (asynchronous)	asynchronous assessment, video recording	Journal article
Prettyman	2018	Objective Structured ClinicalExamination From Virtually Anywhere!	USA	English	Nurse Practitioners	Family	Descriptive	Subject of the research	Simulated patient		history taking OSCE, review of systems, physical examination	nurse practitioners	specialties not specified	Patient		"virtual OSCE technology"	OSCE	SP location A, room A, IT/sim staff location A, room B, Faculty location A, room C, Student, Location B		Yes	Yes	Yes	No	Yes	No	No	No	No	program evaluation, SP and faculty assessment of student student and faculty evaluation of program; faculty and SP evaluation of students	Yes	Yes	virtual OSCE platform	SP feedback	Yes	program evaluation, learner	SP and faculty, OSCE	survey	Yes	qualtrics	Descriptive article
Smith	2018	Using Simulation to Teach Telehealth Nursing Competencies	USA	English	Nurses	DNP, Nursing Education	Descriptive	Subject of the research	Simulated patient		Telehealth Nursing Competencies- demonstrate equipment used for telehealth, focused assessment of SP, care planning with remote provider and educate remote patient and caregiver	Nurses	Advanced Practice Nurses	Actor		Video conferencing software (not specified)	Debrief, Assessment	Learner-location A, Learner-location B, Facilitator-location A, Operator-location A	N/a	No	No	No	No	No	No	No	No	No		Yes	Yes	Not specified	PEARLS	Yes	Simulation	N/a	Evaluation from students	Yes	**	n/a
Spence	2018	Dummies on the Go: Utilizing Telehealth During Pediatric Outreach Education	Canada	English	Nursing	Nursing	Case Study	Subject of the research	Simulated patient		Pediatric acute care	Remote hospital teams	Unknown	Patient simulator		Telehealth platform (not specified)	Simulation, Debrief	Learners, Facilitator, Mannequin-Location A, Learners-Location B	N/a	No	No	No	No	No	No	No	No	No		No	N/a	N/a	N/a	No	N/a	N/a	N/a	N/a	N/a	n/a
Sweeney Haney	2018	How to Prepare Interprofessional Teams in Two Weeks: An Innovative Education Program Nested in Telehealth	USA	English	Medicine	Healthcare	Descriptive study	Subject of the research	Simulated clinical immersion		Osteogenic sarcoma, alcohol use / diabetes	Athletic Training (MS) Clinical Counseling (MS) Clinical Nurse Specialists (CNS) Family Nurse Practitioners (FNP) Medicine (MD) Pediatric Nurse Practitioners (PNP) Pharmacy (PharmD) Physical Therapy (DPT) Speech-Language Pa	NP, CNS, PT, SLP, Counseling, Medical students	Actor		discussion forums, Google Hangout, WebEx	Simulation, Debrief	A. Learners (multiple); B. Facilitator; C. SP	n/a	Yes	Yes	No	No	No	No	No	No	No	Interdiscplinary Education Perception Scale (IEPS)	Yes	Yes	WebEx	no method specified	Yes	Simulation	n/a	Quality of SPs	No	n/a	Journal Article
Venail	2018	Evaluation of otoscopy simulation as a training tool for real-timeremote otoscopy	France	English	otology, auditory Neurosciences, Biostatistics,	Neuropsychiatry Epidemiological and Clinical Research,	Descriptive study	Subject of the research	Procedural simulation ear exam		use of otoscopy simulator OtoSim 2 to train remote facilitator in various ear diseases	students, neurotology	3 year undergraduates	Part task-trainer		simulator PC was connectedto a remote PC with a high-speed Internet connection (5 Mbit/s)with a communication platform â€“ AudioProConnect â€“ allowingreal-time bi-directional streaming of webcam videos and audio, andremote control of applications. The digital otoscope is seen andprocessed as a webcam by the platform. Both PCs were located inseparate rooms of the same institution.		A learner student, B facilitator	NA	Yes	No	Yes	Yes	Yes	No	No	No	No	Neurotologists experts were asked to identify images using the otoscopy simulator and to perform an identification task of significant anatomical landmarks	No	No	na	na	Yes	learners and sim	oto pathology identification	The experts were asked to repeat those tasks remotely, with the help of facilitators who either received basic training, or no training prior to the experiment. The use of an otoscopy simulator in addition to remote otoscopy yielded a good inter- and intrarater agreement	Yes	teleaudiology platform	n/a
Verkuyl	2018	Comparison of Debriefing Methods after a VirtualSimulation: An Experiment	Canada	English	Nurses	Education	Randomized controlled trial	Both	Computer-based simulation		mental health assessment	first year nursing	first year health assessment course	Computer/web application		zoom	simulation, debrief, assessment	for virtual group, all in different locations		Yes	Yes	Yes	No	No	No	No	No	No	experience survey, knowledge test, debriefing experience scale	Yes	Yes	virtual group: Zoom	three-dimensional (3D) model of debriefing	Yes	learner and debriefing	pre-post knowledge test	debriefing experience scale	Yes	zoom	Research manuscript
Wood	2018	Pandem-Sim: Development and Pilot Testing of a Live Simulation of Infectious Disease Outbreaks	USA	English	Epidemiologist, educator	pHD	Pre post	Subject of the research	Computer-based simulation		epidemiology	10h- 12 th grade student	10-12 grade	Actor		skype/videoconferencing	simulation, debrief, assessment	A learner in schools in USA. B facilitator	NA	Yes	Yes	Yes	No	No	No	No	No	No	pre and post test survey of knowledge and feedback from teachers	Yes	Yes	skype	no info	Yes	both	MCQ	teacher observations,	Yes	survey monkey	n/a
Danesh	2019	Telehealth in Mental Health Nursing Education:Health Care Simulation With Remote Presence Technology	USA	English	Nursing	Mental health nursing	Feasibility study	Subject of the research	Simulated patient		Alcohol withdrawal syndrome	APRN	psych APRN	Actor		Telepresence robot	Simulation	A. Learners (undergrad), Facilitator, SP B. Learner (NP student)	n/a	Yes	Yes	No	No	No	No	No	No	No	Satisfaction	Yes	Yes		no method specified	No				No		n/a
Donohue	2019	Use of Telemedicine to Improve Neonatal Resuscitation	USA	English	not specified	na	Concept paper	Subject of the research	Simulated clinical immersion		neontatal resus	anyone who does neonatal resus	na	Patient simulator		telemedicine connection	simulation	A Learner B facilitator operating as well	NA	No	No	No	No	No	No	No	No	No	no specified . article is about various ways telemedicine can be used including real patient care	No	No	NA	NA	No	NA	NA	NA	No	NA	Children2019 journal by MDPI
Garland	2019	The Application of Low-fidelity ChestTube Insertion Using Remote Telesimulation in Training Healthcare Professionals	Canada	English		medicine, em, health sciences	Descriptive study	Both	Procedural simulation		This technical report describes the design and implementation of a low-cost, low-fidelity chest tube insertion simulation using a 3D-printed model through telecommunication	medicalstudents, residents, and doctors in resource-restrictedareas	physicians, residents, and medical students	Part task-trainer		telecommunication- not specified probably skype	simulation, debrief, assessment	A learner B facilitator	NA	No	No	No	No	No	No	No	No	No	no data reported - offered potential tools: skills, team work using OSATS	Yes	Yes	? Skype	LEARN- learning objectives, emotions, actions, reflection, and next steps	Yes	learner, simulation both	OSATS tool	5 scale feedback from from learners	Yes	skype?	Cureus journal
McCoy	2019	Feasibility of Telesimulation and Google Glass for Mass Casualty Triage Education and Training	USA, Saudi Arabia	English	Physician	Emergency Medicine, Anesthesiology	Pilot study	Subject of the research	Virtual pre-recorded MCI Simulation	Simulated clinical immersion	START Course (Simple Triage and Rapid Treatment) for MCI	Physicians, nurses, EMT/paramedics, pharmacist, educator, administrator, technician, "other"	n/a	Other: Pre-recorded MCI scenario		EyeSight, Google Glass, mobile devices	Simulation, Debrief	A. Learner B. Virtual element C. Facilitator	All A	Yes	Yes	No	No	No	Yes	No	No	No	Satisfaction with course, triage accuracy	Yes	Yes	Google Glass	no method specified	Yes	Both	Triage accuracy (no tool specified)	Likert Scale	Yes	Google glass	n/a
Moote	2019	Interprofessional education telephone simulation for campus-based pharmacy students and distance-learning family nurse practitioner students	USA	English	Pharmacy, Nursing	Pharmacy, Nursing	Feasibility Study	Subject of the research	Telephone		IPE: Anticoagulation, UTI	Pharmacy, Nursing	Pharmacy students, family nurse practitioner students	Actor		Telephone	Simulation, Debrief	A. Learners (multiple location) B. Facilitator/Role-Player	n/a	Yes	No	No	No	No	Yes	No	No	No	Feedback from other learners, Care plan assessment	Yes	Yes	Webconferencing	No method specified	Yes	Learner	Learners submitted their care plan for the simulated patient	n/a	Yes	Submitted final product	n/a
Packard	2019	A Synchronous Interprofessional Patient Safety Simulation Integrating Distance Health Professions Students	USA	English	Pharmacy, Nursing	Pharmacy, Nursing	Cohort study	Subject of the research	Simulated patient		Cardiovascular illness, safety hazards	Dental, Medicine, OT, PT, EMS, Nursing, Pharmacy, UG	Dental, Medicine, Occupational Therapy, physical therapy, emergency medical services, nursing, pharmacy, undergraduate	Patient simulator		Zoom	Simulation, debrief, assessment	A. Learner (local), Simulated patient room, Facilitator B. Learner (distance, one learner)	n/a	Yes	Yes	No	No	No	Yes	No	No	No	SPICE-R (essentially satisfaction survey), # medical errors found, patient safety hazards identified	Yes	Yes	Zoom	no method specified	Yes	Both	% Hazards identified	SPICE-R	Yes	Zoom	n/a
Vance	2019	Using Standardized Patient Encounters To Build Interdisciplinary Pediatric Learnersâ€™ Gender-Affirming Clinical Self-Efficacy And Skills In Caring For Transgender Youth		English	md, rn, mph,	MD, MPH, PhD	Pre post	Both	Online modules, plus Simulated patient encounters		medical and psychosocial considerations for transgender youth.	Learners on their adolescent medicine rotation	4 th year medical students, interns, nurse practioner trainees	Actor		faculty observed remote - how not stated	assessment	learner and sp together, assessor apart	NA	Yes	Yes	No	No	Yes	No	No	No	No	SPE actors completed a separate 14-item checklist that focused on interpersonal communication. Feedback was provided after each encounter by both the faculty observer and SPE actor. Learners completed assessments pre- and post- online modules, and after conclusion of the SPEs. communication skills and taking a gender history	No	No	na	na	Yes	learner	SPE actors completed a separate 14-item checklist that focused on interpersonal communication. Feedback was provided after each encounter by both the faculty observer and SPE actor. Learners completed assessments pre- and post- online modules, and after conclusion of the SPEs.	na	Yes	unclear	n/a
Altieri	2020	Educational value of telementoring for a simulationâ€‘based fundamental use of surgical energy (FUSE) curriculum: a randomized controlled trial in surgical trainees	United States, Canada	English	physicians	surgery	Randomized controlled trial	Subject of the research	Procedural simulation	Procedural simulation	fundamentals of electrosurgery use	physicians (residents)	surgery	Part task-trainer	Part-task trainer	videoconferencing platform (did not specify which one)	simulation	learners - on site (location A); facilitator - off-site/remote location (location B) (for TELEM group)	learners - on site; facilitator - on site (same location) (for live group) - both location A	Yes	Yes	Yes	No	Yes	No	No	No	No	knowledge assessment - subjective (self-perceived competence for 35 curricular objectives) and objective (multiple choice exam score); skills assessment - subjective global assessment (self-perceived comfort with each of 7 electrosurgery tasks) both the live and tele groups saw improvement in knowledge immediately after and 6 months after the course, with no significant differences between groups…	No	N/a	n/a	n/a	Yes	the learner	multiple choice exam for knowledge; self-assessment of competency in both pre-specified course objectives and in 7 electrosurgery tasks - both assessed via Likert scale	n/a	No	ROBINS-I accidentally filled out - ignore	n/a
Andreae	2020	Data and debriefing observations on healthcare simulation to prepare for the COVID-19 pandemic	USA	English	Physicians, Nurses	Anesthesia, Perioperative and Critical Care, Simulation	Qualitative study	Subject of the research	Simulated clinical immersion		Tele-instruction for remote procedural guidance	physicians	anesthesiologists	Patient simulator		Telehealth audio/visual link	Simulation - Remote team leader	Team leader (A); Team members, operator (B)	n/a	Yes	Yes	No	No	No	No	No	No	No	tips and techniques to run such a simulation, thematic analysis	Yes	No	n/a	no method specified	No	n/a	n/a	n/a	No	Study design does not fit either RoB template	n/a
Balmaks	2020	Remote rapid cycle deliberate practice simulation training during the COVID-19 pandemic	Latvia; USA	English	not mentioned--we know Isabel is a Physician!	Education; Pediatrics; Emergency	Descriptive	Subject of the research	Simulated clinical immersion		RCDP (PALS) for a 3 month old child with respiratory distress deteriorating with PEA and ventricular fibrillation with residents remote. Zoom was used	residents physicians	3rd year anesthesia residents	Patient simulator		Zoom	Simulation, assessment	A Facilitator, B learner, C Facilitator and operator	NA	No	No	No	No	No	No	No	No	No	Simulation design scale using likert scale 1-5, median scores only reported; knowledge, skills, and behavior were measured with RCDP but not reported	Yes	Yes	Zoom	RCDP	Yes	Simulation	Learners not assessed	Simulation design scale using likert scale 1-5; RCDP via Zoom	Yes	Zoom	n/a
Baylis	2020	Virtual Resus Room	Canada	English	Physician	Emergency Medicine	Descriptive	Subject of the research	Computer-based simulation		Pediatric Diabetic Ketoacidosis	physicians	family medicine-emergency medicine	Computer/web application		Zoom	simulation, debrief	everyone (learners, facilitator) is in a different location		No	No	No	No	No	No	No	No	No	no outcome measures reported	Yes	Yes	Zoom	no method specified	No				No		Online Article (EM Sim Cases)
DaSilva	2020	A Programmatic Approach to the Design of a Video Simulation Case Study	Canada	English	Nursing	Nursing	Feasibility study	Subject of the research	Simulated patient		Management of CHF, cultural competence nursing care, conflict management and communication skills	Nursing	2nd/3rd year nursing students	Actor		Moodle	Simulation, Debrief	A. Learners (multiple); B. Facilitators (2)	n/a	Yes	No	No	No	No	No	No	No	No	Simulation Design Scale	Yes	Yes	Moodle	Advocacy Inquiry, Plus/Delta	Yes	simulation	n/a	Simulation Design Scale, open ended questions	No	n/a	Journal Article
Haginoya	2020	Online Simulation Training of Child Sexual Abuse Interviews With Feedback Improves Interview Quality in Japanese University Students	china, japan, finland, UK	English	psychology, arts, social science	psychology,	Randomized controlled trial	Subject of the research	Computer-based simulation	Computer-based simulation	sexual abuse using avatars	undergraduate students	not clear	Other: virtual patient with algorithms but had alg chosen by human who was coding interviewer responses.		LINE, a social networking service provided by LINE Corporation, or Skype, an Internet telephone service provided by Microsoft Corporation	simulation and assessment	learner A, Facilitator B	same	Yes	No	No	No	Yes	Yes	No	No	No	1. interview quality (i.e., the number of recommended and not recommended questions, and the proportion of recommended questions). 2. proportion of correct: incorrect details elicited from avatars 3. proportion of correct conculsion	No	No	N/A	n/a - they just "got feedback"	Yes	both	coding of interviews, stats on correctness	they used measures of the learner assesment to determine application of this technique to distance and non-western learners	Yes	LINE or skype	n/a
Naik	2020	Telesimulation for COVID-19 Ventilator Management Training With Social-Distancing Restrictions During the Coronavirus Pandemic	USA	English	not mentioned (physicians)	not mentioned (emergency medicine, critical care [adult + pediatric providers represented for both])	Descriptive	Subject of the research	Procedural simulation		COVID-19 ventilator management	non-ICU healthcare providers being deployed to the ICU to manage COVID patients; physicians, PAs, RNs	hospitalists, emergency medicine physicians and physician assistants, pediatric residents, nurses, and a nurse educator	Other: hybrid - actor, patient simulator		Zoom	simulation, debrief	faculty facilitator - location A; learners 1-5 - locations B-F		No	No	No	No	No	No	No	No	No		Yes	Yes	Zoom	no methods specified	No (end of course feedback mentioned but not analyzed in this article)				No		Published article
Newcomb	2020	Building Rapport and Earning the Surgical Patient's Trust in the Era of Social Distancing: Teaching Patient-Centered Communication During Video Conference Encounters to Medical Students.	USA	English	Physician	Surgery	Feasibility Study	Subject of the research	Simulated patient		Surgical clinic consult and surgical complications	Medicine	Fourth-year medical students matching into a surgical internship	Actor		Zoom	Simulation, debrief	A. Learner (multiple locations) B. SP C. Facilitator	n/a	Yes	Yes	No	No	No	No	No	No	No	Communication Assessment Tool, Confidence level, field notes, class evaluation, group feedback	Yes	Yes	Zoom	No method specified	Yes	Both	Communication Assessment Tool, Confidence level	Field notes, class evaluation, group feedback	Yes	Zoom	n/a
Quinlin	2020	Development and implementation of an e-visit objective structured clinical examination to evaluate student ability to provide care by telehealth	USA	English	Nursing Faculty, Nurse Practitioners	Nursing Education, Family, Telehealth	Descriptive Commentary (not research)	Subject of the research	Simulated patient		dysuria	Family Nurse Practitioners	Primary Care/Family Nurse Practitioner	Actor		Zoom	simulation, debrief, assessment	sim: learner - location A; faculty facilitator - location B; SP - location C; debrief: learners and all in separate locations, there appears to have been second debrief with faculty present - unclear if this was distanced or not		No	No	No	No	No	No	No	No	No	performance as assessed by a rubric/checklist (modeled after National Organization of Nurse Practitioner Faculty's suggested list of competencies); qualitative feedback about the simulation also was collected during the debrief	Yes	Yes	"free conference call lines"	1. reviewed case, 2. discussed expectations for evidence-based care, 3. summarize experience	Yes	learner	clinical performance as assessed by rubric		Yes	Zoom	n/a
Robinson-Reilly	2020	Adding telehealth simulation into NP programs	Australia	English	nurse practitioner, nurse, sport/exercise physiology professor, research assistant	nursing, sport/exercise physiology	Descriptive	Investigational method for research	Simulated patient		"health content associated with Australian Aboriginal and Torres Strait Islander peoples"; post-fall care; mental health; cardiac conditions (e.g., congestive heart failure)	NP students	"diversity of specialties" (not specified which exactly)	Actor		telehealth platform - article did not specify which one was utilized; FaceTime as backup mechanism	simulation	learners and facilitator - location A; SP - location B		No	No	No	No	No	No	No	No	No		Yes	No		no method specified	No				No		Published article
Sa-Couto	2020	How to use telesimulation to reduce COVID-19 training challenges: A recipe with free online tools and a bit of imagination	Portugal	English	Medicine, Simulation	Not specified	Descriptive study	Subject of the research	Simulated clinical immersion		Emergency scenarios - GI bleed, anaphylactic shock, opioid overdose	Medical students	Medical students	Patient simulator		Teleconferencing platform, serious games, software such as VitalSignSIM, Computers/tablets and cell phones	Simulation, Debrief, Assessment	Location A. Instructor, Location B. Technician, Location C. Learners (individually)	n/a	No	No	No	No	No	No	No	No	No		Yes	Yes	Zoom	no method specified	Yes	Simulation	n/a	Usefulness of the simulation	No	n/a	Journal article
Sudhir	2020	Adapting to the need of the hour: Communication skills simulation session using an online platform during COVID-19	United Arab Emirates	English	Health Professions	Education, Nursing	Feasibility study	Subject of the research	Simulated patient		Communication	Simulation center team and simulated patients	Medicine	Actor		Microsoft Teams 5	Simulation, Debrief	Location A: Students (each 1 location), Location B: Observing Students, Location C: Simulation Educators offsite, Location D: Standardized patients offsite	n/a	No	No	No	No	No	No	No	No	No		Yes	Yes	Microsoft Teams	no method specified	Yes	Simulation	n/a	Satisfaction	Yes	Online discussion - Microsoft Teams	Journal Article
Torres	2020	Transition to online is possible: Solution for simulation-based teaching during the COVID-19 pandemic	Poland	English	simulation	not stated	Descriptive	Subject of the research	Simulated clinical immersion		eight simulated cases including acute dyspnoea (pneumonia), behaviour change (somatic delirium), and cardiopulmonary deterioration. E	fourth year med students	medicine	Patient simulator		zoom	simulation, debrief	A learner. B Operator, C . faculty		No										Yes	No	zoom conversations and, chat box	unclear	No				No		n/a
Gross	2020	Telementoring for remote simulation instructor training and faculty development using telesimulation	USA,Latvia	English	physician	pediatrics	This was a prospective, simulation-based longitudinal study.	Subject of the research	Simulated clinical immersion		Telementoring for remote simulation instructor using PALS scenarios for residents	Latvian paediatric resident	PGY1,2,3,4 in paediatrics	Patient simulator		Skype, Google hangout	Simulation, debrief, assessment	learner - location A, facilitator - location A and B,	na	Yes	No	No	No	Yes	No	No	No	No	DASH IV ( instructor) and DASH SV ( students version) -At the end of each session, students completed the Debriefing Assessment for Simulation in Healthcare (DASH) student version form (DASH-SV) and a general feedback form, and the LI completed the instructor version of the DASH form (DASH-IV) NB: attitudes data came from a feedback form, which was pre-specified in the methods ("results of a stru…	Yes	Yes	skype, Google hangout	PEARLS	Yes	instructor, simulation both	Likert scale feedback for instructor DASH score	Likert scale for telesimulation DASH score	Yes	online-At the end of each session, students completed the Debriefing Assessment for Simulation in Healthcare (DASH) student version form (DASH-SV) and a general feedback form, and the LI completed the instructor version of the DASH form (DASH-IV). skype and google	BMJ stel simulation journal
Gross	2020	Comparison of two telemedicine delivery modes for neonatal resuscitation support: a simulation-based randomized trial	USA, Austria	English	physicians, research associate	(pediatric) emergency medicine, neonatology, pediatrics	Randomized controlled trial	Investigational method for research	Simulated clinical immersion	Simulated clinical immersion	NRP	residents and APPs	emergency medicine	Simulated clinical immersion	Simulated clinical immersion	audio feed to learners, audio and video to teleperson	simulation	learners + confederate nurse - location A, NRP provider - location B	learners + confederate nurse - location A, NRP provider - location B	Yes	No	No	Yes *part of checklist	Yes	No	No	No	No	NRP checklist adherence, workload (NASA-TLX)	Yes	No	did not specify whether debriefing was done with distance element or not	no method specified	Yes	learner	quality of neonatal resuscitation - adherence to NRP checklist		No		Journal article
